# Supplementary material for: UPRER–immunity axis acts as physiological food evaluation system that promotes aversion behavior in sensing low-quality food
Source: eLife. 2024 Sep 5;13:RP94181. doi: 10.7554/eLife.94181 (PMC11377039; doi:10.7554/eLife.94181)
Supplement: Figure 4—source data 3. [file elife-94181-fig4-data3.zip]

Archive with 4 entries (4 files):
- Figure 4G-F-1.tif
- __MACOSX/._Figure 4G-F-1.tif
- Figure 4G-F-2.tif
- __MACOSX/._Figure 4G-F-2.tif
